# Supplementary material for: SMAC Mimetics Synergistically Cooperate with HDAC Inhibitors Enhancing TNF-α Autocrine Signaling
Source: Cancers (Basel). 2023 Feb 18;15(4):1315. doi: 10.3390/cancers15041315 (PMC9954505; doi:10.3390/cancers15041315)
Supplement: Supplementary file 1 [file cancers-15-01315-s001.zip]

Archive with 4 entries (4 files):
- Supplementary material/SMAC-HDAC_paper full blots.pdf
- Supplementary material/SMAC-HDAC_paper supple figures122222.pdf
- Supplementary material/Table_S1.xlsx
- Supplementary material/Table_S2.xlsx
