# Supplementary material for: SMAC Mimetics Synergistically Cooperate with HDAC Inhibitors Enhancing TNF-α Autocrine Signaling
Source: Cancers (Basel). 2023 Feb 18;15(4):1315. doi: 10.3390/cancers15041315 (PMC9954505; doi:10.3390/cancers15041315)
Supplement: Supplementary file 1 [file cancers-15-01315-s001.zip › Supplementary material/Table_S1.xlsx]

## Sheet: Sheet1
Table S1: RT-qPCR commercial Primers
Human	Catarog#	Vendor
GAPDH	4326317E	Applied Biosystems
ACTB	Hs01060665_g1	Applied Biosystems
B2M	Hs00187842_m1	Applied Biosystems
TNF	Hs00174128_m1	Applied Biosystems
TRAIL	Hs00921974_m1	Applied Biosystems
TNFR1	Hs01042313_m1	Applied Biosystems
DR4	hs00269492_m1	Applied Biosystems
DR5	Hs00366278_m1	Applied Biosystems
BIRC2 (cIAP1)	Hs01112284_m1	Applied Biosystems
BIRC3 (cIAP2)	Hs00985031_g1	Applied Biosystems
XIAP	Hs00745222_s1	Applied Biosystems
Mouse	Catarog#	Vendor
ACTB	Mm02619580_g1	Applied Biosystems
GAPDH	Mm99999915_g1	Applied Biosystems
TNF	Mm00443258_m1	Applied Biosystems
TRAIL	Mm01283606_m1	Applied Biosystems
DR5	Mm00457866_m1	Applied Biosystems
