# Supplementary material for: SMAC Mimetics Synergistically Cooperate with HDAC Inhibitors Enhancing TNF-α Autocrine Signaling
Source: Cancers (Basel). 2023 Feb 18;15(4):1315. doi: 10.3390/cancers15041315 (PMC9954505; doi:10.3390/cancers15041315)
Supplement: Supplementary file 1 [file cancers-15-01315-s001.zip › Supplementary material/Table_S2.xlsx]

## Sheet: Sheet1
Table S2: ChIP qPCR Primers
TNF promoter SP3 ChIP analysis
TNF SP3 -128 For GCTTCCTCCAGATGAGCTCAT
TNF SP3 +22 Rev GCTGAGGGAGCGTCTGCTGGC
TNF SP3 -248 For CGGAGCAGGGAGGATGGGGAG
TNF SP3 -98 Rev TGAGCTCATCTGGAGGAAGCG
TNF SP3 -640 For GTCTGTGAATTCCCGGGGGTG
TNF SP3 -459 Rev TTGGAGGGAAAAGCTGTGTTG
TNF SP3 -721 For AGAGTTCCTTGGAAGCCAAGA
TNF SP3 -571 Rev AGCAGGGACAAGCCTGGGACA
TNF SP3 -943 For CTGGGGAGATGTGACCACAGC
TNF SP3 -793 Rev CCATACCTGGAGGTCCTGGAG
TNF SP3 -1094 For GCCAGACTGCTGCAGGGGAAG
TNF SP3 -944 Rev GGTCTCCTGTAACCCATTCCT
TNF promoter NF-κB ChIP analysis
TNF NF-κB1 -964 For ACATGGCCCTGTCTTCGTTA
TNF NF-κB1 -841 Rev CGGCTCTGAGGAATGGGTTA
TNF NF-κB2 -676 For TGAGTCTCCGGGTCAGAATG
TNF NF-κB2 -486 Rev GAGTCCTGAGGCCTGTGTTT
TNF NF-κB3 -126 For ACTACCGCTTCCTCCAGATG
TNF NF-κB3 +50 Rev TCCCTCTTAGCTGGTCCTCT
